# Supplementary material for: Complications of Central Venous Access Devices Used in Palliative Care Settings for Terminally Ill Cancer Patients: A Systematic Review and Meta-Analysis
Source: Cancers (Basel). 2023 Sep 25;15(19):4712. doi: 10.3390/cancers15194712 (PMC10571956; doi:10.3390/cancers15194712)
Supplement: Supplementary file 1 [file cancers-15-04712-s001.zip]

Archive with 1 entries (1 files):
- cancers-2558918-supplementary.pdf
